# Supplementary material for: Patient-Level Fall Risk Prediction Using the Observational Medical Outcomes Partnership’s Common Data Model: Pilot Feasibility Study
Source: JMIR Med Inform. 2022 Mar 11;10(3):e35104. doi: 10.2196/35104 (PMC8957002; doi:10.2196/35104)
Supplement: Multimedia Appendix 1 [file medinform_v10i3e35104_app1.txt]

/*******************************************************************************************************
 Target Cohort Generation
 *******************************************************************************************************/

------------------------------------------------------
-- Extraction of Patients admitted to the study hospital from January 1 2010 to July 18 2019. And Join to VISIT_DETAIL table 
--------------------------------------------------------
create table inpatient_visit_detail as (
    select i.visit_occurrence_id,
           i.person_id,
           i.visit_start_date, i.visit_end_date,
           i.provider_id disch_provider,
           i.visit_source_value,
           vd.visit_detail_concept_id,
           vd.visit_detail_start_date, vd.visit_detail_end_date,
           vd.provider_id vd_provider_id,
           vd.care_site_id vd_care_site_id,
           vd.visit_detail_source_value
    from (
        select * 
        from cdm_2019_view.visit_occurrence
        where visit_start_date > to_date('2009-12-31', 'YYYY-MM-DD') and visit_concept_id in (9201,32220)
        ) i,
        cdm_2019_view.visit_detail vd
    where i.visit_occurrence_id = vd.visit_occurrence_id(+)
);

------------------------------------------------------------------------------------------
--To extract specialty data of the physician who treated the patient by combining the VISIT_OCCURRENCE AND PROVIDER tables
------------------------------------------------------------------------------------------
create table inpatient_disch_provider as (
    select i.visit_occurrence_id,
           i.person_id,
           i.visit_start_date, i.visit_end_date,
           i.disch_provider,
           i.visit_source_value,
           i.visit_detail_concept_id,
           i.visit_detail_start_date, i.visit_detail_end_date,
           i.vd_provider_id,
           i.vd_care_site_id,
           i.visit_detail_source_value,
           p.specialty_concept_id,
           p.specialty_source_value
    from inpatient_visit_detail i,
         cdm_2019_view.provider p
    where i.disch_provider = p.provider_id(+)
);

----------------------------------------------------------------------------------------
--Care site data, which provide information about medical departments from VISIT_DETAIL table
-----------------------------------------------------------------------------------------
create table inpatient_vd_caresite as (
    select i.visit_occurrence_id,
           i.person_id,
           i.visit_start_date, i.visit_end_date,
           i.disch_provider,
           i.visit_source_value,
           i.visit_detail_concept_id,
           i.visit_detail_start_date, i.visit_detail_end_date,
           i.vd_provider_id,
           i.vd_care_site_id,
           i.visit_detail_source_value,
           i.specialty_concept_id disch_specialty_concept_id,
           i.specialty_source_value disch_specialty_source_value,
           c.care_site_name,
           c.care_site_source_value
    from inpatient_disch_provider i,
         cdm_2019_view.care_site c
    where i.vd_care_site_id = c.care_site_id(+)
);

----------------------------------------------------------------------------
--Identification of patients admitted to the departments of neurology, neurosurgery, hematology, and oncology.
-------------------------------------------------------------------------------
create table BA as (
    select *
    from inpatient_vd_caresite
    where disch_specialty_concept_id in (38004458,38004459,38004502) or vd_care_site_id in (1127,1171,1172,1173,1174,1175,1176,1177,1178,1255,1256)
);

--------------------------------------------------------------------------------
--If there were no care site' data in the VISIT_DETAIL table, we used information about wards (visit_detail_source_value) where the patients stayed. 
-------------------------------------------------------------------------------------------
create table CA as (
    select *
    from inpatient_vd_caresite
    where vd_care_site_id is null and visit_detail_source_value in ('076','085','086','095','096','105','106')
);

-----------------------------------------------
-- Union BA and CA
---------------------------------------------
create table inpatient_history_imh as (
    select * from ba
    union all
    select * from ca
);

----------------------------------------------------------------------------
-----modifying age logic  (extract(year from vst.visit_start_datetime) - psn.year_of_birth age)
-------------------------------------------------------------------------------
create table inpatient_history_imh1 as (
    select i.visit_occurrence_id,
           i.person_id,
           i.visit_start_date, i.visit_end_date,
           i.disch_provider,
           i.visit_source_value,
           i.visit_detail_concept_id,
           i.visit_detail_start_date, i.visit_detail_end_date,
           i.vd_provider_id, 
           i.vd_care_site_id,
           i.visit_detail_source_value,
           i.disch_specialty_concept_id,
           i.disch_specialty_source_value,
           i.care_site_name,
           i.care_site_source_value,
           extract(year from i.visit_start_date) - p.year_of_birth age
    from inpatient_history_imh i
    left join
    cdm_2019_view.person p
    on i.person_id = p.person_id
);

----------------------------------------------------------------------------
-----Restriction to patients over 18 years 
-------------------------------------------------------------------------------
create table fall_cohort_4455 as (
    select distinct 4455 cohort_definition_id,
                    person_id subject_id,
                    visit_start_date cohort_start_date, visit_end_date cohort_end_date
    from inpatient_history_imh1
    where visit_detail_concept_id is null or visit_detail_concept_id in (9201,32220) and age > 18
);
select count(*) from fall_cohort_4455;

----------------------------------------
-- Drop tables except fall_cohort_4455
----------------------------------------
drop table ba;
drop table ca;
drop table inpatient_disch_provider;
drop table inpatient_history_imh;
drop table inpatient_history_imh1;
drop table inpatient_vd_caresite;
drop table inpatient_visit_detail;


/********************************************************************************************************
 Outcome Cohort Generation
 ********************************************************************************************************/

----------------------------------------------------------------------------------------------------------
-- Make temp outcome cohort that visit detail start date <= observation date <= visit detail end datetime
----------------------------------------------------------------------------------------------------------
create table faller_temp as
select fall.observation_id, 
       fall.person_id, 
       fall.gender_concept_id, 
       fall.age, 
       fall.primary_key, 
       fall.observation_concept_id, 
       fall.observation_date, fall.observation_datetime,
       fall.visit_occurrence_id, 
       fall.visit_start_date, fall.visit_end_date, 
       fall.visit_start_datetime, fall.visit_end_datetime,
       fall.visit_detail_start_date, fall.visit_detail_end_date, 
       fall.visit_detail_start_datetime, fall.visit_detail_end_datetime, 
       fall.visit_detail_end_date1,
       fall.specialty_source_value, cst_pvd.disch_care_site_id, cst_pvd.disch_care_site_name,
       cst.care_site_source_value, cst.depart_care_site_id, cst.depart_care_site_name,
       fall.ward_visit_detail_source_value
from (
select obs.observation_id, 
       obs.person_id, 
       obs.observation_concept_id, 
       obs.observation_date, 
       to_char(obs.observation_datetime, 'YYYY-MM-DD HH24:MI') observation_datetime, 
       obs.person_id||vst.visit_start_datetime primary_key, 
       vst.visit_occurrence_id, 
       vst.visit_start_date, vst.visit_end_date, 
       to_char(vst.visit_start_datetime, 'YYYY-MM-DD HH24:MI') visit_start_datetime, to_char(vst.visit_end_datetime, 'YYYY-MM-DD HH24:MI') visit_end_datetime, 
       vst.provider_id, 
       vst_dtl.visit_detail_start_date, vst_dtl.visit_detail_end_date,
       to_char(vst_dtl.visit_detail_start_datetime, 'YYYY-MM-DD HH24:MI') visit_detail_start_datetime, to_char(vst_dtl.visit_detail_end_datetime, 'YYYY-MM-DD HH24:MI') visit_detail_end_datetime, 
       vst_dtl.visit_detail_end_date1,
       psn.gender_concept_id, 
       extract(year from vst.visit_start_datetime) - psn.year_of_birth age, 
       pvd.specialty_source_value,
       vst_dtl.visit_detail_source_value ward_visit_detail_source_value, vst_dtl.care_site_id
from (select observation_id, person_id, observation_concept_id, observation_date, observation_datetime, visit_occurrence_id
      from cdm_2019_view.observation 
      where observation_concept_id in (436882,4072777,4140830)
      ) obs,
     (select person_id||visit_start_datetime prime_key, visit_occurrence_id, person_id, visit_start_date, visit_end_date, visit_start_datetime, visit_end_datetime, provider_id
      from cdm_2019_view.visit_occurrence
      ) vst,
     (select visit_occurrence_id, person_id, visit_detail_start_date, visit_detail_end_date, visit_detail_start_datetime, visit_detail_end_datetime, to_date(to_char(visit_detail_end_datetime, 'YYYY-MM-DD'), 'YYYY-MM-DD HH24:MI') visit_detail_end_date1, care_site_id, visit_detail_source_value
      from cdm_2019_view.visit_detail
      ) vst_dtl,
     (select person_id, gender_concept_id, year_of_birth from cdm_2019_view.person
      ) psn,
     (select provider_id, specialty_source_value from cdm_2019_view.provider
      ) pvd
where obs.person_id = vst.person_id and 
      obs.visit_occurrence_id = vst.visit_occurrence_id and
      vst.visit_occurrence_id = vst_dtl.visit_occurrence_id and
      obs.observation_date >= vst_dtl.visit_detail_start_date and obs.observation_date <= vst_dtl.visit_detail_end_date1 and 
      obs.person_id = psn.person_id and 
      vst.provider_id = pvd.provider_id
) fall
left join (
select care_site_id disch_care_site_id, care_site_name disch_care_site_name, care_site_source_value from cdm_2019_view.care_site
) cst_pvd
on fall.specialty_source_value = cst_pvd.care_site_source_value
left join (
select care_site_id depart_care_site_id, care_site_name depart_care_site_name, care_site_source_value from cdm_2019_view.care_site
) cst
on fall.care_site_id = cst.depart_care_site_id;


-------------------------------------------------------------------
-- Duplicated records which should examined both date and datetime
-------------------------------------------------------------------
create table faller_duplicated as
select f5.duplicated, f6.* 
from (
select * from faller_temp order by primary_key, visit_start_date, visit_detail_start_date, observation_datetime
) f6
left join(
select distinct(f4.primary_key), 1 duplicated 
from (select f3.*
      from (
            select f1.*, lag(f1.visit_detail_end_date1) over (order by f1.primary_key, f1.visit_detail_start_datetime) lag_end
            from (select * from faller_temp order by primary_key, visit_start_date, visit_detail_start_date, observation_datetime) f1
            ) f3
      left join (
            select primary_key, 1 duplicated from faller_temp group by primary_key having count(primary_key) > 1
            ) f2
      on f3.primary_key=f2.primary_key
      where f2.duplicated=1 and
            f3.visit_detail_start_date=f3.observation_date and
            f3.lag_end=f3.visit_detail_start_date
      ) f4
) f5
on f6.primary_key=f5.primary_key
where f5.duplicated=1 and 
      f6.observation_datetime >= f6.visit_detail_start_datetime and
      f6.observation_datetime <= f6.visit_detail_end_datetime;
      
------------------------------------------------------------------------
-- NON-Duplicated records which should examined both date and datetime
------------------------------------------------------------------------
create table faller_nonduplicated as
select f5.duplicated, f6.* 
from (
select * from faller_temp order by primary_key, visit_start_date, visit_detail_start_date, observation_datetime
) f6
left join(
select distinct(f4.primary_key), 1 duplicated 
from (select f3.*
      from (
            select f1.*, lag(f1.visit_detail_end_date1) over (order by f1.primary_key, f1.visit_detail_start_datetime) lag_end
            from (select * from faller_temp order by primary_key, visit_start_date, visit_detail_start_date, observation_datetime) f1
            ) f3
      left join (
            select primary_key, 1 duplicated from faller_temp group by primary_key having count(primary_key) > 1
            ) f2
      on f3.primary_key=f2.primary_key
      where f2.duplicated=1 and
            f3.visit_detail_start_date=f3.observation_date and
            f3.lag_end=f3.visit_detail_start_date
      ) f4
) f5
on f6.primary_key=f5.primary_key
where f5.duplicated is null;


--------------------------------------------------
-- Union both duplicated and non-duplicated ones
--------------------------------------------------
create table faller_temp_1 as
select * from faller_duplicated
union
select * from faller_nonduplicated;


--------------------------------------------------------------------
-- Duplicated records which should examined both date and datetime
--------------------------------------------------------------------
create table faller_duplicated_1 as
select f2.duplicated1, f4.* 
from (
select f3.observation_id||f3.primary_key||f3.observation_concept_id||f3.observation_datetime primary_key1, f3.*
from faller_temp_1 f3
) f4
left join (
select distinct(f1.primary_key1), 1 duplicated1
from (select observation_id||primary_key||observation_concept_id||observation_datetime primary_key1 from faller_temp_1 where duplicated is null
      ) f1
group by f1.primary_key1 having count(f1.primary_key1) > 1
) f2                                                                                                                                                                                                                                                                                                                                                                                                                                                                                                                                                                                                                                                                                                                                                                                                                                                                                                                                                                                                                                                                                                                                                                                                                                                                                                                                                                                                                                                                                                                                                                                                                                                                                                                                                                                                                                                                                                                                                                                                                                                                                                                                                                                                                                                                                                                                                                                                                                                                                                                                                                                                                                                                                                                                                                                                                                                                                                                                                                                                                                                                                                                                                                                                                                                                                                                                                                                                                                                                                                                                                                                                                                                                                                                                                                                                                                                                                                                                                                                                                                                                                                                                                                                                                                                                                                                                                                                                                                                                                                                                                                                                                                                                                                                                                                                                                                                                                                                                                                                                                                                                                                                                                                                                                                                                                                                                                                                                                                                                                                                                                                                                                                                                                                                                                                                                                                                                                                                                                                                                                                                                                                                                                                                                                                                                                                                                                                                                                                                                                                                                                                                                                                                                                                                                                                                                                                                                                                                                                                                                                                                                                                                                                                                                                                                                                                                                                                                                                                                                                                                                                                                                                                                                                                                                                                                                                                                                                                                                                                                                                                                                                                                                                                                                                                                                                                                                                                                                                                                                                                                                                                                                                                                                                                                                                                                                        
on f4.primary_key1=f2.primary_key1
where f2.duplicated1=1 and
      f4.observation_datetime >= f4.visit_detail_start_datetime and
      f4.observation_datetime <= f4.visit_detail_end_datetime;


------------------------------------------------------------------------
-- NON-Duplicated records which should examined both date and datetime
------------------------------------------------------------------------
create table faller_nonduplicated_1 as
select f2.duplicated1, f4.* 
from (
select f3.observation_id||f3.primary_key||f3.observation_concept_id||f3.observation_datetime primary_key1, f3.*
from faller_temp_1 f3
) f4
left join (
select distinct(f1.primary_key1), 1 duplicated1
from (select observation_id||primary_key||observation_concept_id||observation_datetime primary_key1 from faller_temp_1 where duplicated is null
      ) f1
group by f1.primary_key1 having count(f1.primary_key1) > 1
) f2
on f4.primary_key1=f2.primary_key1
where f2.duplicated1 is null;


--------------------------------------------------
-- Union both duplicated and non-duplicated ones
--------------------------------------------------
create table faller_temp_2 as
select * from faller_duplicated_1
union
select * from faller_nonduplicated_1;

------------------------------------------------------------------------------------------------------
-- If there is any primary keys that are not unique, keep only first records by observation datetime
------------------------------------------------------------------------------------------------------
create table faller_final as
select fall.observation_id, 
       fall.person_id, 
       fall.gender_concept_id, 
       fall.age, 
       fall.primary_key, 
       fall.observation_concept_id, 
       fall.observation_date, fall.observation_datetime,
       fall.visit_occurrence_id, 
       fall.visit_start_date, fall.visit_end_date, 
       fall.visit_start_datetime, fall.visit_end_datetime,
       fall.visit_detail_start_date, fall.visit_detail_end_date, 
       fall.visit_detail_start_datetime, fall.visit_detail_end_datetime, 
       fall.visit_detail_end_date1,
       fall.specialty_source_value, fall.disch_care_site_id, fall.disch_care_site_name,
       fall.care_site_source_value, fall.depart_care_site_id, fall.depart_care_site_name,
       fall.ward_visit_detail_source_value
from (select f1.*, row_number() over(partition by f1.primary_key order by f1.primary_key, f1.observation_datetime) as row_id from faller_temp_2 f1
      ) fall
where fall.row_id=1;

------------------------
-- Make Outcome Cohort
------------------------
create table fall_cohort_6655 as (
    select 6655 cohort_definition_id, 
           person_id subject_id, 
           observation_date cohort_start_date,
           observation_date+1 cohort_end_date
    from faller_final
    where depart_care_site_id in (1127, 1171, 1172, 1173, 1174, 1175, 1176, 1177, 1178, 1255, 1256) or
          (depart_care_site_id is null and ward_visit_detail_source_value in ('076', '085', '086', '095', '096', '105', '106'))
);
select count(*) from fall_cohort_6655;s

----------------------------------------
-- Drop tables except fall_cohort_6655
----------------------------------------
drop table faller_temp;
drop table faller_temp_1;
drop table faller_temp_2;
drop table faller_duplicated;
drop table faller_duplicated_1;
drop table faller_nonduplicated;
drop table faller_nonduplicated_1;
drop table faller_final;
