# Supplementary material for: Patient-Level Fall Risk Prediction Using the Observational Medical Outcomes Partnership’s Common Data Model: Pilot Feasibility Study
Source: JMIR Med Inform. 2022 Mar 11;10(3):e35104. doi: 10.2196/35104 (PMC8957002; doi:10.2196/35104)
Supplement: Multimedia Appendix 3 [file medinform_v10i3e35104_app3.xlsx]

## Sheet: LLR(entire stay)
	Full list of covariates selected from the lasso logistic regression model (risk time = entire hospital stays)
conceptId	covariateName	covariateValue	StandardizedMeanDiff
0	Acuity Level	1.26332	0.291931
0	Fall History	0.515382	0.173094
0	Age >= 60	0.39145	0.21472
372604	condition_era group during day -90 through -1 days relative to index: Movement disorder	0.351517	0.108098
21602537	drug_era group during day -90 through -1 days relative to index: PROGESTOGENS	0.347887	0.213542
723013	drug_era group during day -90 through -1 days relative to index: diazepam	0.336928	0.0999209
437643	observation any time prior through -1 days relative to index: Abnormal gait	0.273992	0.0972744
3020460	measurement during day -30 through -1 days relative to index: C reactive protein [Mass/volume] in Serum or Plasma	0.260422	0.256404
791967	drug_era group during day -90 through -1 days relative to index: lorazepam	0.23809	0.139091
3007733	measurement during day -30 through -1 days relative to index: Chloride [Moles/volume] in Urine	0.229989	0.198385
21604389	drug_era group during day -90 through -1 days relative to index: ANTIEPILEPTICS	0.215342	0.216573
1332418	drug_era group during day -90 through -1 days relative to index: amlodipine	0.213781	0.135595
1185922	drug_era group during day -90 through -1 days relative to index: ketoprofen	0.193872	0.0984884
21604686	drug_era group during day -90 through -1 days relative to index: ANTIDEPRESSANTS	0.185726	0.143394
3010910	measurement during day -30 through -1 days relative to index: Erythrocytes [#/volume] in Body fluid	0.180493	0.152023
3019473	measurement during day -30 through -1 days relative to index: Protein [Mass/volume] in Cerebral spinal fluid	0.178633	0.154117
3020891	measurement during day -30 through -1 days relative to index: Body temperature	0.169863	0.171882
21602202	drug_era group during day -90 through -1 days relative to index: Biguanides and amidines	0.165102	0.16161
4200516	condition_era group during day -90 through -1 days relative to index: Lesion of brain	0.159838	0.156904
3004905	measurement during day -30 through -1 days relative to index: Lipase [Enzymatic activity/volume] in Serum or Plasma	0.139767	0.151885
1124957	drug_era group during day -90 through -1 days relative to index: oxycodone	0.133719	0.205238
443392	condition_era group during day -90 through -1 days relative to index: Malignant neoplastic disease	0.131524	0.142932
21603395	drug_era group during day -90 through -1 days relative to index: COUGH SUPPRESSANTS, EXCL. COMBINATIONS WITH EXPECTORANTS	0.131085	0.219823
1000560	drug_era group during day -90 through -1 days relative to index: ondansetron	0.127668	0.0924449
21602633	drug_era group during day -90 through -1 days relative to index: Drugs for urinary frequency and incontinence	0.127326	0.103422
3014053	measurement during day -30 through -1 days relative to index: Glucose [Mass/volume] in Blood by Test strip manual	0.12564	0.17513
4035234	procedure_occurrence during day -90 through -1 days relative to index: Transfusion of platelet concentrate	0.124339	0.105858
715259	drug_era group during day -90 through -1 days relative to index: duloxetine	0.12411	0.0888439
3026910	measurement during day -30 through -1 days relative to index: Gamma glutamyl transferase [Enzymatic activity/volume] in Serum or Plasma	0.122562	0.167519
21604490	drug_era group during day -90 through -1 days relative to index: ANTIPSYCHOTICS	0.114337	0.16397
21600109	drug_era group during day -90 through -1 days relative to index: Other drugs for peptic ulcer and gastro-oesophageal reflux disease (GORD)	0.113083	0.186203
21601845	drug_era group during day -90 through -1 days relative to index: Angiotensin II receptor blockers (ARBs), other combinations	0.10103	0.129497
201820	condition_era group during day -90 through -1 days relative to index: Diabetes mellitus	0.0947527	0.0972618
21603722	drug_era group during day -90 through -1 days relative to index: Taxanes	0.0876232	0.107523
3015632	measurement during day -30 through -1 days relative to index: Carbon dioxide, total [Moles/volume] in Serum or Plasma	0.0833152	0.155752
21601179	drug_era group during day -90 through -1 days relative to index: Salt solutions	0.0817179	0.183943
1195334	drug_era group during day -90 through -1 days relative to index: choline	0.0779593	0.0871791
21602920	drug_era group during day -90 through -1 days relative to index: Carbapenems	0.0755938	0.0838975
377091	condition_era group during day -90 through -1 days relative to index: Seizure	0.0745503	0.0866289
21603249	drug_era group during day -90 through -1 days relative to index: ADRENERGICS, INHALANTS	0.0742186	0.106788
3001079	measurement during day -30 through -1 days relative to index: Blood group antibody screen [Presence] in Serum or Plasma	0.073207	0.0455655
961047	drug_era group during day -90 through -1 days relative to index: ranitidine	0.0702873	0.120744
4178818	condition_era group during day -90 through -1 days relative to index: Inflammation of specific body systems	0.0667558	0.0770185
4244986	procedure_occurrence during day -90 through -1 days relative to index: CT of brain without contrast	0.0648607	0.152194
928110	drug_era group during day -90 through -1 days relative to index: prednicarbate	0.0606094	0.0741387
21600047	drug_era group during day -90 through -1 days relative to index: ANTACIDS	0.0603035	0.168578
4130829	procedure_occurrence during day -90 through -1 days relative to index: Platelet transfusion	0.0597384	0.0827921
948078	drug_era group during day -90 through -1 days relative to index: pantoprazole	0.0592616	0.180568
3025809	measurement during day -30 through -1 days relative to index: Q-T interval	0.058329	0.112222
4331509	condition_era group during day -90 through -1 days relative to index: Mass of head	0.0554094	0.152628
21600884	drug_era group during day -90 through -1 days relative to index: OTHER MINERAL SUPPLEMENTS	0.0532148	0.193809
21602515	drug_era group during day -90 through -1 days relative to index: Natural and semisynthetic estrogens, plain	0.0515732	0.178394
21604036	drug_era group during day -90 through -1 days relative to index: Antiinflammatory preparations, non-steroids for topical use	0.0513686	0.108924
4155285	condition_era group during day -90 through -1 days relative to index: Malignant neoplasm of central nervous system	0.0504815	0.175848
4054835	condition_era group during day -90 through -1 days relative to index: Neoplasm of head	0.0500788	0.153176
432851	condition_era group during day -90 through -1 days relative to index: Secondary malignant neoplastic disease	0.0480621	0.121567
21605008	drug_era group during day -90 through -1 days relative to index: NASAL PREPARATIONS	0.0474058	0.150095
21604255	drug_era group during day -90 through -1 days relative to index: Natural opium alkaloids	0.0456366	0.22034
4223938	condition_era group during day -90 through -1 days relative to index: Dizziness	0.0440265	0.0608394
987245	drug_era group during day -90 through -1 days relative to index: lactulose	0.0427259	0.144697
21601032	drug_era group during day -90 through -1 days relative to index: ANTIHEMORRHAGICS	0.0413219	0.107385
1110410	drug_era group during day -90 through -1 days relative to index: morphine	0.0406105	0.183747
4022173	procedure_occurrence during day -90 through -1 days relative to index: Transfusion of red blood cells	0.0388848	0.157041
3005673	measurement during day -30 through -1 days relative to index: Hemoglobin A1c/Hemoglobin.total in Blood by HPLC	0.0356835	0.0766514
3033169	measurement during day -30 through -1 days relative to index: Leukocytes other [#/volume] in Body fluid	0.0352539	0.152023
3022022	measurement during day -30 through -1 days relative to index: QRS duration	0.0348178	0.112126
21600960	drug_era group during day -90 through -1 days relative to index: ANTITHROMBOTIC AGENTS	0.0321793	0.0436325
1518254	drug_era group during day -90 through -1 days relative to index: dexamethasone	0.0319105	0.141668
3049878	measurement during day -30 through -1 days relative to index: Annotation comment [Interpretation] Narrative	0.0283841	0.146177
19049105	drug_era group during day -90 through -1 days relative to index: potassium chloride	0.025813	0.1557
21603783	drug_era group during day -90 through -1 days relative to index: Other antineoplastic agents	0.0244561	0.096798
4101343	condition_era group during day -90 through -1 days relative to index: Functional finding of gastrointestinal tract	0.0213056	0.0955606
21600712	drug_era group during day -90 through -1 days relative to index: DRUGS USED IN DIABETES	0.0209479	0.147932
4111017	condition_era group during day -90 through -1 days relative to index: Neoplasm of head and neck	0.0205803	0.148183
37109061	procedure_occurrence during day -90 through -1 days relative to index: CT angiography of brain and neck artery	0.0172917	0.063379
3014315	measurement during day -30 through -1 days relative to index: Urine output	0.0172869	0.13346
21600728	drug_era group during day -90 through -1 days relative to index: Insulins and analogues for injection, intermediate- or long-acting combined with fast-acting	0.0160172	0.136466
21602263	drug_era group during day -90 through -1 days relative to index: Medicated dressings with antiinfectives	0.015732	0.118238
21601605	drug_era group during day -90 through -1 days relative to index: VASOPROTECTIVES	0.0138386	0.165744
1777806	drug_era group during day -90 through -1 days relative to index: ceftriaxone	0.0134752	0.145836
36878782	drug_era group during day -90 through -1 days relative to index: Multivitamin preparation	0.0121323	0.14048
4235697	observation any time prior through -1 days relative to index: Post-discharge follow-up	0.0116133	0.0938841
21600490	drug_era group during day -90 through -1 days relative to index: ANTIEMETICS AND ANTINAUSEANTS	0.00786992	0.0894175
740560	drug_era group during day -90 through -1 days relative to index: carbidopa	0.00746065	0.106819
21600857	drug_era group during day -90 through -1 days relative to index: MINERAL SUPPLEMENTS	0.00722121	0.19713
4088035	observation any time prior through -1 days relative to index: Screening status	0.00575072	0.0754425
21600875	drug_era group during day -90 through -1 days relative to index: POTASSIUM	0.00499123	0.15561
21600492	drug_era group during day -90 through -1 days relative to index: Serotonin (5HT3) antagonists	0.00115127	0.0831117
3035124	measurement during day -30 through -1 days relative to index: Erythrocytes [#/area] in Urine sediment by Microscopy high power field	0.00087414	0.1178
21604390	drug_era group during day -90 through -1 days relative to index: ANTIEPILEPTICS	0.000131056	0.216573
21601880	drug_era group during day -90 through -1 days relative to index: Nicotinic acid and derivatives	-0.000112013	0.132357
21602746	drug_era group during day -90 through -1 days relative to index: Corticosteroids for systemic use, combinations	-0.000722727	0.0474761
4311499	condition_era group during day -90 through -1 days relative to index: Primary malignant neoplasm of respiratory tract	-0.00403865	0.116223
21604874	drug_era group during day -90 through -1 days relative to index: Other agents against amoebiasis and other protozoal diseases	-0.00672206	0.119961
19016749	drug_era group during day -90 through -1 days relative to index: remifentanil	-0.00849538	-0.010881
3020416	measurement value during day -30 through -1 days relative to index: Erythrocytes [#/volume] in Blood by Automated count (million per microliter)	-0.00869086	0.00123064
3005456	measurement during day -30 through -1 days relative to index: Potassium [Moles/volume] in Blood	-0.00869199	0.0644614
21605007	drug_era group during day -90 through -1 days relative to index: RESPIRATORY SYSTEM	-0.00875906	0.152454
4111798	condition_era group during day -90 through -1 days relative to index: Neoplasm of digestive organ	-0.0115249	-0.0323479
19027362	drug_era group during day -90 through -1 days relative to index: potassium phosphate	-0.0126842	0.05516
21604296	drug_era group during day -90 through -1 days relative to index: Other opioids	-0.0147627	0.0995104
4344497	condition_era group during day -90 through -1 days relative to index: Soft tissue lesion	-0.0156014	-0.18286
4294382	procedure_occurrence during day -90 through -1 days relative to index: Esophagogastroduodenoscopy	-0.0168934	-0.0169583
4058335	procedure_occurrence during day -90 through -1 days relative to index: CT of chest	-0.0179895	0.0672537
3015183	measurement during day -30 through -1 days relative to index: Erythrocyte sedimentation rate	-0.0181969	-0.102575
21604606	drug_era group during day -90 through -1 days relative to index: HYPNOTICS AND SEDATIVES	-0.0185265	0.100457
21601078	drug_era group during day -90 through -1 days relative to index: IRON PREPARATIONS	-0.0214214	0.0472619
36203713	measurement during day -30 through -1 days relative to index: Adverse event note	-0.0222949	0.0285132
21602745	drug_era group during day -90 through -1 days relative to index: CORTICOSTEROIDS FOR SYSTEMIC USE, COMBINATIONS	-0.0233192	0.0474761
21601634	drug_era group during day -90 through -1 days relative to index: ANTIVARICOSE THERAPY	-0.0236607	0.112271
19036781	drug_era group during day -90 through -1 days relative to index: calcium chloride	-0.0332038	-0.0446851
3003785	measurement during day -30 through -1 days relative to index: Carcinoembryonic Ag [Mass/volume] in Serum or Plasma	-0.0346183	-0.0285188
3008152	measurement during day -30 through -1 days relative to index: Bicarbonate [Moles/volume] in Arterial blood	-0.0371967	0.111655
21601833	drug_era group during day -90 through -1 days relative to index: Angiotensin II receptor blockers (ARBs) and diuretics	-0.0395583	0.0884182
21603327	drug_era group during day -90 through -1 days relative to index: OTHER SYSTEMIC DRUGS FOR OBSTRUCTIVE AIRWAY DISEASES	-0.0399791	0.0417328
3007254	measurement during day -30 through -1 days relative to index: Physical findings skin ulcer	-0.0593557	0.0379528
21600280	drug_era group during day -90 through -1 days relative to index: Adrenergic and dopaminergic agents	-0.0595207	0.0770838
192438	condition_era group during day -90 through -1 days relative to index: Abdominal mass	-0.0637964	-0.0159783
21605268	drug_era group during day -90 through -1 days relative to index: Detoxifying agents for antineoplastic treatment	-0.0693025	-0.037277
21601452	drug_era group during day -90 through -1 days relative to index: Podophyllotoxin derivatives	-0.0697843	-0.0301831
3019977	measurement during day -30 through -1 days relative to index: pH of Arterial blood	-0.0754488	0.111655
3021119	measurement during day -30 through -1 days relative to index: Calcium.ionized [Moles/volume] in Blood	-0.0801236	0.0549018
21601185	drug_era group during day -90 through -1 days relative to index: Other irrigating solutions	-0.0823075	0.123973
1746114	drug_era group during day -90 through -1 days relative to index: piperacillin	-0.0910569	0.0774089
4143884	observation any time prior through -1 days relative to index: Personal history finding	-0.0913588	0.168214
435506	condition_era group during day -90 through -1 days relative to index: Benign neoplastic disease	-0.0943813	-0.0535671
953076	drug_era group during day -90 through -1 days relative to index: famotidine	-0.0955048	0.0750362
1201620	drug_era group during day -90 through -1 days relative to index: codeine	-0.0978806	0.067366
3013762	measurement during day -30 through -1 days relative to index: Body weight Measured	-0.0983634	0.0461846
21603931	drug_era group during day -90 through -1 days relative to index: MUSCULO-SKELETAL SYSTEM	-0.10287	0.0565887
312437	condition_era group during day -90 through -1 days relative to index: Dyspnea	-0.104079	0.0557082
21604069	drug_era group during day -90 through -1 days relative to index: MUSCLE RELAXANTS	-0.104303	-0.0105578
35610218	observation any time prior through -1 days relative to index: APACHE II (Acute Physiology and Chronic Health Evaluation II) score	-0.107743	0.0557658
36683531	condition_era group during day -90 through -1 days relative to index: Malignant neoplasm of colon and/or rectum	-0.109203	-0.125626
21490898	measurement during day -30 through -1 days relative to index: Infusion pump Communication status	-0.112535	-0.0353502
3037511	measurement value during day -30 through -1 days relative to index: Lymphocytes/100 leukocytes in Blood by Automated count (percent)	-0.112792	-0.0765154
8532	gender = FEMALE	-0.121323	-0.0768558
19011035	drug_era group during day -90 through -1 days relative to index: lactate	-0.126963	-0.0446851
21603940	drug_era group during day -90 through -1 days relative to index: Acetic acid derivatives and related substances	-0.145001	0.126136
44816672	measurement during day -30 through -1 days relative to index: Glucose [Mass/volume] in Serum, Plasma or Blood	-0.146423	-0.0825314
437663	condition_era group during day -90 through -1 days relative to index: Fever	-0.159577	0.0613167
4332246	condition_era group during day -90 through -1 days relative to index: Aneurysm	-0.159645	-0.28249
443784	condition_era group during day -90 through -1 days relative to index: Vascular disorder	-0.167892	-0.204733
381591	condition_era group during day -90 through -1 days relative to index: Cerebrovascular disease	-0.179506	-0.216294
4237912	condition_era group during day -90 through -1 days relative to index: Aneurysm of artery, other than aorta	-0.196545	-0.2833
4295048	observation any time prior through -1 days relative to index: Chemotherapy care	-0.202833	-0.00806208
1322184	drug_era group during day -90 through -1 days relative to index: clopidogrel	-0.203131	-0.0744907
4029966	condition_era group during day -90 through -1 days relative to index: Intracranial aneurysm	-0.221549	-0.283418
4131598	condition_era group during day -90 through -1 days relative to index: Neoplasm of intestinal tract	-0.230041	-0.128424
3000285	measurement during day -30 through -1 days relative to index: Sodium [Moles/volume] in Blood	-0.233285	0.0644614
21601389	drug_era group during day -90 through -1 days relative to index: Nitrogen mustard analogues	-0.25688	-0.0454048
4091043	measurement during day -30 through -1 days relative to index: Frequency of bowel action	-0.340624	0.018571
4145825	condition_era group during day -90 through -1 days relative to index: Anorectal disorder	-0.377917	-0.105607
3024561	measurement value during day -30 through -1 days relative to index: Albumin [Mass/volume] in Serum or Plasma (gram per deciliter)	-0.529841	-0.0106354

## Sheet: LLR(7day after admission)
	Full list of covariates selected from the lasso logistic regression model (risk time = within 7 days of admission)
conceptId	covariateName	covariateValue	StandardizedMeanDiff
4041681	condition_era group during day -90 through -1 days relative to index: System disorder of the nervous system	0.63473	0.144038
0	Fall History	0.592131	0.189056
0	Age >= 60	0.586382	0.256316
4155285	condition_era group during day -90 through -1 days relative to index: Malignant neoplasm of central nervous system	0.361709	0.198835
3010910	measurement during day -30 through -1 days relative to index: Erythrocytes [#/volume] in Body fluid	0.309751	0.142668
21604565	drug_era group during day -90 through -1 days relative to index: Benzodiazepine derivatives	0.29165	0.181227
0	Acuity Level	0.278746	0.275767
1300978	drug_era group during day -90 through -1 days relative to index: megestrol	0.252158	0.205207
21604389	drug_era group during day -90 through -1 days relative to index: ANTIEPILEPTICS	0.240584	0.204118
3020460	measurement during day -30 through -1 days relative to index: C reactive protein [Mass/volume] in Serum or Plasma	0.240423	0.205374
21604490	drug_era group during day -90 through -1 days relative to index: ANTIPSYCHOTICS	0.239172	0.194875
21603722	drug_era group during day -90 through -1 days relative to index: Taxanes	0.222082	0.0854428
43534771	drug_era group during day -90 through -1 days relative to index: ACE inhibitors, other combinations	0.213366	0.134629
4235697	observation any time prior through -1 days relative to index: Post-discharge follow-up	0.206999	0.123872
201820	condition_era group during day -90 through -1 days relative to index: Diabetes mellitus	0.204616	0.108138
1124957	drug_era group during day -90 through -1 days relative to index: oxycodone	0.195847	0.158329
4244986	procedure_occurrence during day -90 through -1 days relative to index: CT of brain without contrast	0.189205	0.164569
4270829	condition_era group during day -90 through -1 days relative to index: Finding related to ability to move	0.184218	0.113373
21602633	drug_era group during day -90 through -1 days relative to index: Drugs for urinary frequency and incontinence	0.171642	0.117811
3003181	measurement during day -30 through -1 days relative to index: Sodium [Moles/volume] in Urine	0.171101	0.156454
4114222	condition_era group during day -90 through -1 days relative to index: Malignant tumor of head and neck	0.160413	0.187584
21604686	drug_era group during day -90 through -1 days relative to index: ANTIDEPRESSANTS	0.15044	0.161624
723013	drug_era group during day -90 through -1 days relative to index: diazepam	0.144037	0.116501
377091	condition_era group during day -90 through -1 days relative to index: Seizure	0.133948	0.109154
437643	observation any time prior through -1 days relative to index: Abnormal gait	0.124053	0.129249
21600600	drug_era group during day -90 through -1 days relative to index: ANTIDIARRHEALS, INTESTINAL ANTIINFLAMMATORY/ANTIINFECTIVE AGENTS	0.120608	0.125683
3015632	measurement during day -30 through -1 days relative to index: Carbon dioxide, total [Moles/volume] in Serum or Plasma	0.108465	0.119561
21600109	drug_era group during day -90 through -1 days relative to index: Other drugs for peptic ulcer and gastro-oesophageal reflux disease (GORD)	0.10587	0.174009
3000483	measurement during day -30 through -1 days relative to index: Glucose [Mass/volume] in Blood	0.0963275	0.176005
3006698	measurement during day -30 through -1 days relative to index: P wave axis	0.0830919	0.0788853
45765716	procedure_occurrence during day -90 through -1 days relative to index: MRI of head and neck with contrast	0.0820162	0.0424798
43534842	drug_era group during day -90 through -1 days relative to index: Adrenergics in combination with anticholinergics incl. triple combinations with corticosteroids	0.0751316	0.0750361
3016771	measurement during day -30 through -1 days relative to index: Amylase [Enzymatic activity/volume] in Serum or Plasma	0.0714639	0.107359
3026910	measurement during day -30 through -1 days relative to index: Gamma glutamyl transferase [Enzymatic activity/volume] in Serum or Plasma	0.070765	0.12778
4035234	procedure_occurrence during day -90 through -1 days relative to index: Transfusion of platelet concentrate	0.0666582	0.0480313
948078	drug_era group during day -90 through -1 days relative to index: pantoprazole	0.0600367	0.14495
3014315	measurement during day -30 through -1 days relative to index: Urine output	0.0591348	0.0759813
21602471	drug_era group during day -90 through -1 days relative to index: SEX HORMONES AND MODULATORS OF THE GENITAL SYSTEM	0.0572194	0.202517
21601522	drug_era group during day -90 through -1 days relative to index: Sulfonamides and potassium in combination	0.0563602	0.120894
3022022	measurement during day -30 through -1 days relative to index: QRS duration	0.0528106	0.0820208
21604036	drug_era group during day -90 through -1 days relative to index: Antiinflammatory preparations, non-steroids for topical use	0.0426148	0.0944881
961047	drug_era group during day -90 through -1 days relative to index: ranitidine	0.0413129	0.104092
21600047	drug_era group during day -90 through -1 days relative to index: ANTACIDS	0.0384086	0.135965
1518254	drug_era group during day -90 through -1 days relative to index: dexamethasone	0.0374147	0.121003
3033169	measurement during day -30 through -1 days relative to index: Leukocytes other [#/volume] in Body fluid	0.025222	0.142668
37109061	procedure_occurrence during day -90 through -1 days relative to index: CT angiography of brain and neck artery	0.0174964	0.090304
21603966	drug_era group during day -90 through -1 days relative to index: Propionic acid derivatives	0.0139675	0.0971929
3025809	measurement during day -30 through -1 days relative to index: Q-T interval	0.00879844	0.0821157
4223938	condition_era group during day -90 through -1 days relative to index: Dizziness	0.00590937	0.0831561
21605199	drug_era group during day -90 through -1 days relative to index: CORTICOSTEROIDS	0.00281137	0.124343
21604390	drug_era group during day -90 through -1 days relative to index: ANTIEPILEPTICS	0.00049873	0.204118
3043111	measurement during day -30 through -1 days relative to index: Platelet mean volume [Entitic volume] in Blood by Automated count	-0.000509679	-0.110099
1707164	drug_era group during day -90 through -1 days relative to index: metronidazole	-0.000936273	0.0174103
381591	condition_era group during day -90 through -1 days relative to index: Cerebrovascular disease	-0.00108563	-0.198333
21602746	drug_era group during day -90 through -1 days relative to index: Corticosteroids for systemic use, combinations	-0.0014589	0.029723
21601909	drug_era group during day -90 through -1 days relative to index: ANTIFUNGALS FOR TOPICAL USE	-0.00234287	0.0308791
1103314	drug_era group during day -90 through -1 days relative to index: tramadol	-0.00484195	0.0492222
21604606	drug_era group during day -90 through -1 days relative to index: HYPNOTICS AND SEDATIVES	-0.00537098	0.0810109
21601461	drug_era group during day -90 through -1 days relative to index: DIURETICS	-0.0068001	0.0627259
21604856	drug_era group during day -90 through -1 days relative to index: Nitroimidazole derivatives	-0.00729431	0.0174103
21604849	drug_era group during day -90 through -1 days relative to index: AGENTS AGAINST AMOEBIASIS AND OTHER PROTOZOAL DISEASES	-0.00862602	0.0794702
21603931	drug_era group during day -90 through -1 days relative to index: MUSCULO-SKELETAL SYSTEM	-0.011023	0.0521856
35610218	observation any time prior through -1 days relative to index: APACHE II (Acute Physiology and Chronic Health Evaluation II) score	-0.0184013	0.0314021
1322184	drug_era group during day -90 through -1 days relative to index: clopidogrel	-0.0192709	-0.0537734
192438	condition_era group during day -90 through -1 days relative to index: Abdominal mass	-0.0214491	-0.0440572
21603366	drug_era group during day -90 through -1 days relative to index: EXPECTORANTS, EXCL. COMBINATIONS WITH COUGH SUPPRESSANTS	-0.0228731	0.0680702
1136980	drug_era group during day -90 through -1 days relative to index: ketorolac	-0.0271509	-0.00361945
21601908	drug_era group during day -90 through -1 days relative to index: ANTIFUNGALS FOR DERMATOLOGICAL USE	-0.0278186	0.0308791
40791466	measurement during day -30 through -1 days relative to index: Plateletocrit | Bld-Ser-Plas	-0.0340232	-0.110099
953076	drug_era group during day -90 through -1 days relative to index: famotidine	-0.0412024	0.0577998
4134440	condition_era group during day -90 through -1 days relative to index: Visual system disorder	-0.0413431	-0.000988265
4301699	condition_era group during day -90 through -1 days relative to index: Neuropathy	-0.0493233	-0.0268179
1192710	drug_era group during day -90 through -1 days relative to index: chlorpheniramine	-0.0530286	-0.0180255
3038553	measurement during day -30 through -1 days relative to index: Body mass index (BMI) [Ratio]	-0.0538449	-0.00842468
21602189	drug_era group during day -90 through -1 days relative to index: Corticosteroids, potent, other combinations	-0.0553082	0.0308215
4344497	condition_era group during day -90 through -1 days relative to index: Soft tissue lesion	-0.057681	-0.174672
21600280	drug_era group during day -90 through -1 days relative to index: Adrenergic and dopaminergic agents	-0.0591263	-0.000599839
21604269	drug_era group during day -90 through -1 days relative to index: Phenylpiperidine derivatives	-0.0591305	0.0345301
21603728	drug_era group during day -90 through -1 days relative to index: CYTOTOXIC ANTIBIOTICS AND RELATED SUBSTANCES	-0.0807775	-0.063529
3000963	measurement value during day -30 through -1 days relative to index: Hemoglobin [Mass/volume] in Blood (gram per deciliter)	-0.0817557	-0.0172748
21602745	drug_era group during day -90 through -1 days relative to index: CORTICOSTEROIDS FOR SYSTEMIC USE, COMBINATIONS	-0.0840388	0.029723
3013762	measurement during day -30 through -1 days relative to index: Body weight Measured	-0.0910022	0.00805674
3003785	measurement during day -30 through -1 days relative to index: Carcinoembryonic Ag [Mass/volume] in Serum or Plasma	-0.0921261	-0.0489432
21603458	drug_era group during day -90 through -1 days relative to index: Substituted alkylamines	-0.0942011	-0.0180255
437663	condition_era group during day -90 through -1 days relative to index: Fever	-0.0961855	-0.0082398
3019977	measurement during day -30 through -1 days relative to index: pH of Arterial blood	-0.108469	0.0585052
21603940	drug_era group during day -90 through -1 days relative to index: Acetic acid derivatives and related substances	-0.118027	0.0702779
21601833	drug_era group during day -90 through -1 days relative to index: Angiotensin II receptor blockers (ARBs) and diuretics	-0.118263	0.0572897
201131	condition_era group during day -90 through -1 days relative to index: Pelvic mass	-0.12574	-0.0721113
4295048	observation any time prior through -1 days relative to index: Chemotherapy care	-0.126477	-0.0188266
21604182	drug_era group during day -90 through -1 days relative to index: ANESTHETICS, GENERAL	-0.132525	0.0322521
3024561	measurement value during day -30 through -1 days relative to index: Albumin [Mass/volume] in Serum or Plasma (gram per deciliter)	-0.151116	-0.037058
3022250	measurement during day -30 through -1 days relative to index: Lactate dehydrogenase [Enzymatic activity/volume] in Serum or Plasma by Lactate to pyruvate reaction	-0.154358	-0.016272
4091043	measurement during day -30 through -1 days relative to index: Frequency of bowel action	-0.159719	-0.00157884
4178904	condition_era group during day -90 through -1 days relative to index: Body temperature above reference range	-0.161313	-0.0082398
3008152	measurement during day -30 through -1 days relative to index: Bicarbonate [Moles/volume] in Arterial blood	-0.171025	0.0585052
8532	gender = FEMALE	-0.195481	-0.108197
3015183	measurement during day -30 through -1 days relative to index: Erythrocyte sedimentation rate	-0.199167	-0.12675
443784	condition_era group during day -90 through -1 days relative to index: Vascular disorder	-0.202287	-0.17199
44816672	measurement during day -30 through -1 days relative to index: Glucose [Mass/volume] in Serum, Plasma or Blood	-0.20801	-0.142038
4237912	condition_era group during day -90 through -1 days relative to index: Aneurysm of artery, other than aorta	-0.244421	-0.285969
4130514	condition_era group during day -90 through -1 days relative to index: Neoplasm of large intestine	-0.365446	-0.121089
4332246	condition_era group during day -90 through -1 days relative to index: Aneurysm	-0.453248	-0.285968

## Sheet: RF(entire stay)
	Full list of covariates selected from the random forest (risk time = entire hospital stays)
conceptId	covariateName	covariateValue	StandardizedMeanDiff
3020460	measurement value during day -30 through -1 days relative to index: C reactive protein [Mass/volume] in Serum or Plasma (milligram per deciliter)	0.0487124	0.191925
0	Acuity Score	0.0379766	0.291931
3000905	measurement value during day -30 through -1 days relative to index: Leukocytes [#/volume] in Blood by Automated count (thousand per microliter)	0.036005	0.116812
3024128	measurement value during day -30 through -1 days relative to index: Bilirubin.total [Mass/volume] in Serum or Plasma (milligram per deciliter)	0.0356358	0.0725644
3037556	measurement value during day -30 through -1 days relative to index: Urate [Mass/volume] in Serum or Plasma (milligram per deciliter)	0.0328223	0.0420175
3012608	measurement value during day -30 through -1 days relative to index: Segmented neutrophils/100 leukocytes in Blood by Automated count (percent)	0.0307228	0.149736
0	CHADS2VASc	0.0255962	0.165867
3014576	measurement value during day -30 through -1 days relative to index: Chloride [Moles/volume] in Serum or Plasma (millimole per liter)	0.0245367	0.0836822
4082164	condition_era group during day -90 through -1 days relative to index: Cyst of central nervous system	0.0238328	0.00510115
4155285	condition_era group during day -90 through -1 days relative to index: Malignant neoplasm of central nervous system	0.0201379	0.175848
3023314	measurement value during day -30 through -1 days relative to index: Hematocrit [Volume Fraction] of Blood by Automated count (percent)	0.0178877	0.00589865
3032080	measurement value during day -30 through -1 days relative to index: INR in Blood by Coagulation assay (Non-specific)	0.0165326	0.112476
3027018	measurement value during day -30 through -1 days relative to index: Heart rate (Non-specific)	0.016327	0.195253
21602537	drug_era group during day -90 through -1 days relative to index: PROGESTOGENS	0.0163058	0.213542
0	Fall History	0.0160867	0.173094
133228	condition_era group during day -90 through -1 days relative to index: Dental caries	0.0141222	0.0360951
44785907	drug_era group during day -90 through -1 days relative to index: umeclidinium	0.0136489	0.0259325
40757535	measurement during day -30 through -1 days relative to index: Pooled platelet concentrate units given [#]	0.0134605	0.0612138
3023103	measurement value during day -30 through -1 days relative to index: Potassium [Moles/volume] in Serum or Plasma (millimole per liter)	0.0130218	0.0856193
437496	condition_era group during day -90 through -1 days relative to index: Epidemic vertigo	0.0125385	-0.00488156
3024929	measurement value during day -30 through -1 days relative to index: Platelets [#/volume] in Blood by Automated count (thousand per microliter)	0.0125193	0.0197584
3020416	measurement value during day -30 through -1 days relative to index: Erythrocytes [#/volume] in Blood by Automated count (million per microliter)	0.0121989	0.00123064
21602496	drug_era group during day -90 through -1 days relative to index: Progestogens	0.0119958	0.212284
3037310	measurement during day -30 through -1 days relative to index: Renin [Mass/volume] in Plasma	0.0116699	0.0320109
40482014	condition_era group during day -90 through -1 days relative to index: Dysfunction of vestibular system	0.0114841	-0.00488156
3011948	measurement value during day -30 through -1 days relative to index: Monocytes/100 leukocytes in Blood by Automated count (percent)	0.0111746	0.0475474
40757545	measurement during day -30 through -1 days relative to index: Leukocyte-poor plateletpheresis units given [#]	0.0110786	0.0745522
4332246	condition_era group during day -90 through -1 days relative to index: Aneurysm	0.0106591	-0.28249
0	Age >= 60	0.00986253	0.21472
740560	drug_era group during day -90 through -1 days relative to index: carbidopa	0.00982118	0.106819
4312290	condition_era group during day -90 through -1 days relative to index: Secondary malignant neoplasm of cerebral meninges	0.00973585	0.0983852
4155030	condition_era group during day -90 through -1 days relative to index: Laceration of head and neck	0.009726	0.0606632
3013721	measurement value during day -30 through -1 days relative to index: Aspartate aminotransferase [Enzymatic activity/volume] in Serum or Plasma (unit per liter)	0.00968826	0.0933266
4179823	condition_era group during day -90 through -1 days relative to index: Laceration of head	0.00956081	0.0606632
3013682	measurement value during day -30 through -1 days relative to index: Urea nitrogen [Mass/volume] in Serum or Plasma (milligram per deciliter)	0.00944139	0.129155
3012888	measurement value during day -30 through -1 days relative to index: Diastolic blood pressure (millimeter mercury column)	0.00839618	0.157804
3009595	measurement during day -30 through -1 days relative to index: Pneumocystis jiroveci DNA [Presence] in Unspecified specimen by NAA with probe detection	0.00799125	0.0430599
3036277	measurement value during day -30 through -1 days relative to index: Body height (centimeter)	0.00797556	0.00575303
4224118	condition_era group during day -90 through -1 days relative to index: Bladder dysfunction	0.00790797	0.066283
4028069	condition_era group during day -90 through -1 days relative to index: Infectious disease of nervous system	0.00744766	0.035951
4087641	condition_era group during day -90 through -1 days relative to index: Distention of artery	0.00744563	-0.281226
3020460	measurement during day -30 through -1 days relative to index: C reactive protein [Mass/volume] in Serum or Plasma	0.00735399	0.256404
21604390	drug_era group during day -90 through -1 days relative to index: ANTIEPILEPTICS	0.00723693	0.216573
21602567	drug_era group during day -90 through -1 days relative to index: Progestogens and estrogens, fixed combinations	0.00703802	0.211563
21603819	drug_era group during day -90 through -1 days relative to index: Progestogens	0.00683317	0.212916
3037511	measurement value during day -30 through -1 days relative to index: Lymphocytes/100 leukocytes in Blood by Automated count (percent)	0.0059441	-0.0765154
1341149	drug_era group during day -90 through -1 days relative to index: temozolomide	0.00574082	0.0867576
3014053	measurement during day -30 through -1 days relative to index: Glucose [Mass/volume] in Blood by Test strip manual	0.0054901	0.17513
4207307	condition_era group during day -90 through -1 days relative to index: Infective meningitis	0.00540246	0.0277641
372604	condition_era group during day -90 through -1 days relative to index: Movement disorder	0.00534679	0.108098
3006923	measurement value during day -30 through -1 days relative to index: Alanine aminotransferase [Enzymatic activity/volume] in Serum or Plasma (unit per liter)	0.00528294	0.0443054
373087	condition_era group during day -90 through -1 days relative to index: Central nervous system complication	0.00525621	0.032139
3004501	measurement value during day -30 through -1 days relative to index: Glucose [Mass/volume] in Serum or Plasma (milligram per deciliter)	0.00518374	0.193093
312336	condition_era group during day -90 through -1 days relative to index: Arterial aneurysm	0.00506652	-0.281208
21602566	drug_era group during day -90 through -1 days relative to index: PROGESTOGENS AND ESTROGENS IN COMBINATION	0.00481072	0.211563
4144375	procedure_occurrence during day -90 through -1 days relative to index: Active immunization	0.00480104	0.0382108
3024561	measurement value during day -30 through -1 days relative to index: Albumin [Mass/volume] in Serum or Plasma (gram per deciliter)	0.00478202	-0.0106354
1717240	drug_era group during day -90 through -1 days relative to index: amphotericin B	0.00402364	0.034238
3019550	measurement value during day -30 through -1 days relative to index: Sodium [Moles/volume] in Serum or Plasma (millimole per liter)	0.00397549	0.0856283
1738521	drug_era group during day -90 through -1 days relative to index: doxycycline	0.00392562	0.0364876
19042778	drug_era group during day -90 through -1 days relative to index: triflusal	0.00392095	0.0428921
4256924	condition_era group during day -90 through -1 days relative to index: Acquired hydrocephalus	0.00383176	0.0506886
439383	condition_era group during day -90 through -1 days relative to index: Vertigo	0.00381975	0.0252108
782211	drug_era group during day -90 through -1 days relative to index: entacapone	0.00376205	0.0659646
3035995	measurement value during day -30 through -1 days relative to index: Alkaline phosphatase [Enzymatic activity/volume] in Serum or Plasma (unit per liter)	0.00375685	0.133282
3007733	measurement during day -30 through -1 days relative to index: Chloride [Moles/volume] in Urine	0.00372702	0.198385
21604490	drug_era group during day -90 through -1 days relative to index: ANTIPSYCHOTICS	0.00364627	0.16397
4178974	condition_era group during day -90 through -1 days relative to index: Malignant neoplasm of cerebral meninges	0.00363019	0.0979791
4041681	condition_era group during day -90 through -1 days relative to index: System disorder of the nervous system	0.00362971	0.109035
4054512	condition_era group during day -90 through -1 days relative to index: Neoplasm of nose	0.00360427	0.0115525
21602543	drug_era group during day -90 through -1 days relative to index: Pregnadien derivatives	0.00357471	0.211741
4122115	condition_era group during day -90 through -1 days relative to index: Tooth disorder	0.0035438	0.0675286
4302739	condition_era group during day -90 through -1 days relative to index: Thigh pain	0.00333289	0.0156991
713823	drug_era group during day -90 through -1 days relative to index: ropinirole	0.0033012	0.0649833
381591	condition_era group during day -90 through -1 days relative to index: Cerebrovascular disease	0.00324287	-0.216294
373995	condition_era group during day -90 through -1 days relative to index: Delirium	0.00319349	0.0504641
3026611	measurement during day -30 through -1 days relative to index: Left eye Pupil diameter Manual	0.00307282	0.053906
36713471	observation any time prior through -1 days relative to index: Routine postpartum follow-up	0.00300631	0.00605851
4246695	condition_era group during day -90 through -1 days relative to index: Open wound of head AND/OR neck	0.00298393	0.0574177
4344497	condition_era group during day -90 through -1 days relative to index: Soft tissue lesion	0.00290616	-0.18286
4046919	procedure_occurrence during day -90 through -1 days relative to index: Focal excision of brain tissue tumor	0.00286042	0.037413
21604462	drug_era group during day -90 through -1 days relative to index: DOPAMINERGIC AGENTS	0.00279717	0.0968191
4047747	condition_era group during day -90 through -1 days relative to index: Subcortical vascular dementia	0.00275651	0.0193514
21600815	drug_era group during day -90 through -1 days relative to index: Vitamin D and analogues	0.00274523	0.187975
373724	condition_era group during day -90 through -1 days relative to index: Neoplasm of brain	0.00273743	0.146905
4237912	condition_era group during day -90 through -1 days relative to index: Aneurysm of artery, other than aorta	0.0027289	-0.2833
4114222	condition_era group during day -90 through -1 days relative to index: Malignant tumor of head and neck	0.00271967	0.162864
30361	condition_era group during day -90 through -1 days relative to index: Hypoglycemic disorder	0.00271222	0.0277641
4052337	condition_era group during day -90 through -1 days relative to index: Ophthalmoplegia	0.00265634	0.0146133
4194210	condition_era group during day -90 through -1 days relative to index: Monoparesis	0.00260442	0.0743315
21600001	drug_era group during day -90 through -1 days relative to index: ALIMENTARY TRACT AND METABOLISM	0.0025702	0.150765
36715807	condition_era group during day -90 through -1 days relative to index: Neoplasm of cardiovascular system	0.00255541	-0.0141926
3011337	measurement during day -30 through -1 days relative to index: Aldosterone [Mass/volume] in Serum or Plasma	0.00254476	0.0238786
723013	drug_era group during day -90 through -1 days relative to index: diazepam	0.0025439	0.0999209
4148832	observation any time prior through -1 days relative to index: Certification procedure	0.00244686	0.0239723
720810	drug_era group during day -90 through -1 days relative to index: pramipexole	0.00240332	0.0778188
440700	condition_era group during day -90 through -1 days relative to index: Communicating hydrocephalus	0.00239887	0.0528609
3018677	measurement value during day -30 through -1 days relative to index: aPTT in Platelet poor plasma by Coagulation assay (second)	0.00238724	0.101594
4243161	condition_era group during day -90 through -1 days relative to index: Open wound of head	0.00238509	0.0574177
434621	condition_era group during day -90 through -1 days relative to index: Autoimmune disease	0.00233452	0.0468778
3003540	measurement during day -30 through -1 days relative to index: Lymphocytes/100 leukocytes in Body fluid by Manual count	0.00227815	0.138686
4087640	condition_era group during day -90 through -1 days relative to index: Distention of blood vessel	0.00222998	-0.273842
3049187	measurement during day -30 through -1 days relative to index: Glomerular filtration rate/1.73 sq M.predicted among non-blacks [Volume Rate/Area] in Serum, Plasma or Blood by Creatinine-based formula (MDRD)	0.00221302	0.0637349
440345	condition_era group during day -90 through -1 days relative to index: Primary malignant neoplasm of lateral wall of oropharynx	0.00219782	0.0325171
4105343	condition_era group during day -90 through -1 days relative to index: Non-obstructive hydrocephalus	0.00218285	0.054144
4079433	condition_era group during day -90 through -1 days relative to index: Ruptured aneurysm of anterior communicating artery	0.00217423	0.0174017
21600788	drug_era group during day -90 through -1 days relative to index: Other blood glucose lowering drugs, excl. insulins	0.00212016	0.0350148
3035132	measurement during day -30 through -1 days relative to index: Ketones [Presence] in Serum or Plasma	0.00211834	0.0571188
443561	condition_era group during day -90 through -1 days relative to index: Malignant neoplasm of cerebrum	0.00211028	0.0496031
4140090	condition_era group during day -90 through -1 days relative to index: Parkinsonism	0.00210829	0.103423
4069646	condition_era group during day -90 through -1 days relative to index: Flatback syndrome	0.00205944	0.0277641
3024731	measurement value during day -30 through -1 days relative to index: MCV [Entitic volume] (femtoliter)	0.00201154	0.0613755
701322	drug_era group during day -90 through -1 days relative to index: memantine	0.00197995	0.0450449
1341927	drug_era group during day -90 through -1 days relative to index: enalapril	0.00197054	0.0496014
3035069	measurement during day -30 through -1 days relative to index: Herpes simplex virus 1 DNA [Presence] in Unspecified specimen by NAA with probe detection	0.00195621	0.0441588
21600109	drug_era group during day -90 through -1 days relative to index: Other drugs for peptic ulcer and gastro-oesophageal reflux disease (GORD)	0.00193035	0.186203
789578	drug_era group during day -90 through -1 days relative to index: levodopa	0.00188881	0.102656
21603084	drug_era group during day -90 through -1 days relative to index: Other antimycotics for systemic use	0.00182905	0.0262759
21601370	drug_era group during day -90 through -1 days relative to index: BACTERIAL AND VIRAL VACCINES, COMBINED	0.00178936	0.0513998
19087394	drug_era group during day -90 through -1 days relative to index: lacosamide	0.00173835	0.0645659
21602472	drug_era group during day -90 through -1 days relative to index: HORMONAL CONTRACEPTIVES FOR SYSTEMIC USE	0.00171481	0.212284
1112921	drug_era group during day -90 through -1 days relative to index: ipratropium	0.00171259	-0.000141872
21602645	drug_era group during day -90 through -1 days relative to index: Drugs used in erectile dysfunction	0.00163732	0.0398327
42868669	measurement during day -30 through -1 days relative to index: Dysarthria [NIH Stroke Scale]	0.00163571	0.0302886
21601845	drug_era group during day -90 through -1 days relative to index: Angiotensin II receptor blockers (ARBs), other combinations	0.00161986	0.129497
952004	drug_era group during day -90 through -1 days relative to index: sevelamer	0.00159997	0.0354501
443396	condition_era group during day -90 through -1 days relative to index: Malignant tumor of large intestine	0.00158222	-0.125685
21602473	drug_era group during day -90 through -1 days relative to index: Progestogens and estrogens, fixed combinations	0.00158218	0.210788
4115406	condition_era group during day -90 through -1 days relative to index: Pain of respiratory structure	0.0015694	0.00448547
21603073	drug_era group during day -90 through -1 days relative to index: Antibiotics	0.00154051	0.034238
791967	drug_era group during day -90 through -1 days relative to index: lorazepam	0.00147821	0.139091
21604443	drug_era group during day -90 through -1 days relative to index: ANTI-PARKINSON DRUGS	0.00146468	0.0971492
1351541	drug_era group during day -90 through -1 days relative to index: leuprolide	0.00145999	0.0324591
19112563	drug_era group during day -90 through -1 days relative to index: calcium polystyrene sulfonate product	0.00145956	0.0482133
40482829	condition_era group during day -90 through -1 days relative to index: Leiomyosarcoma	0.00145158	-0.00568534
739138	drug_era group during day -90 through -1 days relative to index: sertraline	0.00141732	0.0574073
4246451	condition_era group during day -90 through -1 days relative to index: Secondary malignant neoplasm of brain	0.00141133	0.142809
42868660	measurement during day -30 through -1 days relative to index: LOC commands [NIH Stroke Scale]	0.00138462	0.0302886
1300978	drug_era group during day -90 through -1 days relative to index: megestrol	0.00137492	0.212184
444187	condition_era group during day -90 through -1 days relative to index: Open wound	0.0013739	0.0601691
4080995	condition_era group during day -90 through -1 days relative to index: Fibromyositis	0.00136304	0.0161676
42872883	condition_era group during day -90 through -1 days relative to index: Mass of palatine tonsil	0.00133463	0.0226769
19050488	drug_era group during day -90 through -1 days relative to index: etomidate	0.00132851	0.0586363
4173938	condition_era group during day -90 through -1 days relative to index: Mass lesion of brain	0.00130051	0.14592
3043974	measurement during day -30 through -1 days relative to index: Hepatitis B virus core IgG Ab [Presence] in Serum by Immunoassay	0.00129498	0.0034171
3000963	measurement value during day -30 through -1 days relative to index: Hemoglobin [Mass/volume] in Blood (gram per deciliter)	0.00127267	0.00338126
3038553	measurement value during day -30 through -1 days relative to index: Body mass index (BMI) [Ratio] (Unknown unit)	0.00127215	0.0124741
3017250	measurement during day -30 through -1 days relative to index: Creatinine [Mass/volume] in Urine	0.00125435	0.174884
0	Charlson index - Romano adaptation	0.00121926	0.172668
443784	condition_era group during day -90 through -1 days relative to index: Vascular disorder	0.00121269	-0.204733
31967	condition_era group during day -90 through -1 days relative to index: Nausea	0.00118847	0.049518
21604255	drug_era group during day -90 through -1 days relative to index: Natural opium alkaloids	0.00118835	0.22034
4157331	condition_era group during day -90 through -1 days relative to index: Malignant neoplasm of nervous system	0.00118513	0.17582
21603060	drug_era group during day -90 through -1 days relative to index: Other antibacterials	0.00117285	0.0277584
3021236	measurement during day -30 through -1 days relative to index: Streptolysin O Ab [Units/volume] in Serum or Plasma	0.0011625	0.0132457
40773752	measurement value during day -30 through -1 days relative to index: Erythrocyte Distribution Width | Red Blood Cells (percent)	0.00114231	0.0849032
40546087	condition_era group during day -90 through -1 days relative to index: Depressed mood	0.00113386	0.0302422
443388	condition_era group during day -90 through -1 days relative to index: Malignant tumor of lung	0.00113161	0.112681
21603813	drug_era group during day -90 through -1 days relative to index: HORMONES AND RELATED AGENTS	0.000959727	0.211447
4002165	observation any time prior through -1 days relative to index: Clinical trial	0.000956543	0.0569436
373747	condition_era group during day -90 through -1 days relative to index: Extrapyramidal disease	0.000926134	0.103672
21491763	measurement during day -30 through -1 days relative to index: Left pupil Pupillary response	0.000912691	0.0493231
21604685	drug_era group during day -90 through -1 days relative to index: PSYCHOANALEPTICS	0.000858258	0.145508
4159131	condition_era group during day -90 through -1 days relative to index: Dyslipidemia	0.000790945	0.0284634
35604680	drug_era group during day -90 through -1 days relative to index: tetanus immune globulin	0.000687168	0.0318526
4063381	condition_era group during day -90 through -1 days relative to index: Chronic disease of respiratory system	0.000495528	0.0330386
4043738	condition_era group during day -90 through -1 days relative to index: Hydrocephalus	0.000402831	0.0831258
4270828	condition_era group during day -90 through -1 days relative to index: Finding related to ability to perform gross motor function	0.00037799	0.0816902
3010910	measurement during day -30 through -1 days relative to index: Erythrocytes [#/volume] in Body fluid	0.000281837	0.152023
21604515	drug_era group during day -90 through -1 days relative to index: Butyrophenone derivatives	0.000274477	0.0982497

## Sheet: RF(7day after admission)
	Full list of covariates selected from the random forest (risk time = within 7 days of admission)
conceptId	covariateName	covariateValue	StandardizedMeanDiff
3019550	measurement value during day -30 through -1 days relative to index: Sodium [Moles/volume] in Serum or Plasma (millimole per liter)	0.0677364	0.0381195
3004501	measurement value during day -30 through -1 days relative to index: Glucose [Mass/volume] in Serum or Plasma (milligram per deciliter)	0.0479018	0.174713
0	Fall History	0.0454573	0.189056
3006923	measurement value during day -30 through -1 days relative to index: Alanine aminotransferase [Enzymatic activity/volume] in Serum or Plasma (unit per liter)	0.0326534	0.0097083
3020630	measurement value during day -30 through -1 days relative to index: Protein [Mass/volume] in Serum or Plasma (gram per deciliter)	0.0315377	-0.00599526
0	Diabetes Comorbidity Severity Index (DCSI)	0.0275021	0.141333
3032080	measurement value during day -30 through -1 days relative to index: INR in Blood by Coagulation assay (Non-specific)	0.0268154	0.0523528
0	CHADS2VASc	0.0243906	0.181152
4155285	condition_era group during day -90 through -1 days relative to index: Malignant neoplasm of central nervous system	0.0230908	0.198835
26727	condition_era group during day -90 through -1 days relative to index: Hematemesis	0.0196066	0.04072
4048875	condition_era group during day -90 through -1 days relative to index: Senile dementia	0.0193125	0.0651076
3023314	measurement value during day -30 through -1 days relative to index: Hematocrit [Volume Fraction] of Blood by Automated count (percent)	0.0189236	-0.0146384
37017182	condition_era group during day -90 through -1 days relative to index: Joint pain of pelvic region	0.0182231	0.0528029
21604485	drug_era group during day -90 through -1 days relative to index: Other dopaminergic agents	0.0167647	0.0929776
0	Acuity Score	0.01649	0.275767
4182138	condition_era group during day -90 through -1 days relative to index: Finding related to ability to pass urine	0.0160445	0.0684455
4041681	condition_era group during day -90 through -1 days relative to index: System disorder of the nervous system	0.0146594	0.144038
0	Age >= 60	0.0144803	0.256316
0	visit_occurrence concept count during day -90 through -1 concept_count relative to index	0.0144427	0.128574
372604	condition_era group during day -90 through -1 days relative to index: Movement disorder	0.0139226	0.142017
4318377	condition_era group during day -90 through -1 days relative to index: Mucocutaneous ulcer	0.0138428	0.0194349
198984	condition_era group during day -90 through -1 days relative to index: Malignant tumor of cervix	0.0137953	0.0338706
36713274	procedure_occurrence during day -90 through -1 days relative to index: CT of temporal bone without contrast	0.0136407	0.0264981
135061	condition_era group during day -90 through -1 days relative to index: Congenital anomaly of musculoskeletal system	0.0134837	-0.00636125
4130520	condition_era group during day -90 through -1 days relative to index: Neoplasm of gallbladder	0.0130165	0.0186751
4220313	condition_era group during day -90 through -1 days relative to index: Primary degenerative dementia of the Alzheimer type, senile onset	0.0129478	0.0651076
3000905	measurement value during day -30 through -1 days relative to index: Leukocytes [#/volume] in Blood by Automated count (thousand per microliter)	0.0129056	0.069722
4291649	condition_era group during day -90 through -1 days relative to index: Upper gastrointestinal bleeding	0.0127823	0.0566137
36715922	condition_era group during day -90 through -1 days relative to index: Fibrosis of liver caused by alcohol	0.0122582	0.0364818
4035611	condition_era group during day -90 through -1 days relative to index: Seropositive rheumatoid arthritis	0.0122546	0.0410235
4161193	condition_era group during day -90 through -1 days relative to index: Disease due to Gram-positive bacteria	0.0114704	0.0185187
373747	condition_era group during day -90 through -1 days relative to index: Extrapyramidal disease	0.0112192	0.134175
3024561	measurement value during day -30 through -1 days relative to index: Albumin [Mass/volume] in Serum or Plasma (gram per deciliter)	0.0110507	-0.037058
4262178	condition_era group during day -90 through -1 days relative to index: Neurogenic dysfunction of the urinary bladder	0.0102667	0.074201
3035069	measurement during day -30 through -1 days relative to index: Herpes simplex virus 1 DNA [Presence] in Unspecified specimen by NAA with probe detection	0.0102063	0.0549909
21604389	drug_era group during day -90 through -1 days relative to index: ANTIEPILEPTICS	0.0101898	0.204118
782211	drug_era group during day -90 through -1 days relative to index: entacapone	0.00954285	0.0929776
3035132	measurement during day -30 through -1 days relative to index: Ketones [Presence] in Serum or Plasma	0.00939376	0.0461464
40757535	measurement during day -30 through -1 days relative to index: Pooled platelet concentrate units given [#]	0.00930097	0.0515591
443588	condition_era group during day -90 through -1 days relative to index: Malignant neoplasm of brain	0.00841371	0.187565
4079709	condition_era group during day -90 through -1 days relative to index: Ulcer of skin or mucosa	0.00815014	0.0194349
4237912	condition_era group during day -90 through -1 days relative to index: Aneurysm of artery, other than aorta	0.00790078	-0.285969
4309222	condition_era group during day -90 through -1 days relative to index: Congenital anomaly of skeletal bone	0.00733644	-0.00410034
4114222	condition_era group during day -90 through -1 days relative to index: Malignant tumor of head and neck	0.00705959	0.187584
3037556	measurement value during day -30 through -1 days relative to index: Urate [Mass/volume] in Serum or Plasma (milligram per deciliter)	0.0067293	0.0158095
192671	condition_era group during day -90 through -1 days relative to index: Gastrointestinal hemorrhage	0.00639983	0.0559639
723013	drug_era group during day -90 through -1 days relative to index: diazepam	0.00633433	0.116501
4157331	condition_era group during day -90 through -1 days relative to index: Malignant neoplasm of nervous system	0.00600846	0.198807
1517070	drug_era group during day -90 through -1 days relative to index: desmopressin	0.00593727	0.0867802
3020891	measurement value during day -30 through -1 days relative to index: Body temperature (degree Celsius)	0.00578686	0.14041
40546087	condition_era group during day -90 through -1 days relative to index: Depressed mood	0.00568389	0.045142
196463	condition_era group during day -90 through -1 days relative to index: Alcoholic cirrhosis	0.00556359	0.0364818
381273	condition_era group during day -90 through -1 days relative to index: Confusional state	0.00552105	0.0698718
3012888	measurement value during day -30 through -1 days relative to index: Diastolic blood pressure (millimeter mercury column)	0.00547999	0.130931
4155030	condition_era group during day -90 through -1 days relative to index: Laceration of head and neck	0.00526262	0.0682105
4224118	condition_era group during day -90 through -1 days relative to index: Bladder dysfunction	0.00514603	0.074201
3002482	measurement during day -30 through -1 days relative to index: Mycoplasma pneumoniae DNA [Presence] in Unspecified specimen by NAA with probe detection	0.00513098	0.0368657
4200991	condition_era group during day -90 through -1 days relative to index: Ischemia	0.00500694	0.0457859
201916	condition_era group during day -90 through -1 days relative to index: Ureteric stone	0.00462737	0.021118
40482829	condition_era group during day -90 through -1 days relative to index: Leiomyosarcoma	0.00459147	0.00953583
4168666	condition_era group during day -90 through -1 days relative to index: Cerebral degeneration	0.0045097	0.109685
3004905	measurement during day -30 through -1 days relative to index: Lipase [Enzymatic activity/volume] in Serum or Plasma	0.0044858	0.110628
715259	drug_era group during day -90 through -1 days relative to index: duloxetine	0.00445997	0.0878998
4170554	condition_era group during day -90 through -1 days relative to index: Hip pain	0.00444735	0.0529166
789578	drug_era group during day -90 through -1 days relative to index: levodopa	0.0041332	0.12628
21602633	drug_era group during day -90 through -1 days relative to index: Drugs for urinary frequency and incontinence	0.00386267	0.117811
3021236	measurement during day -30 through -1 days relative to index: Streptolysin O Ab [Units/volume] in Serum or Plasma	0.003835	0.00382573
4133326	condition_era group during day -90 through -1 days relative to index: Facial swelling	0.00373268	0.0216891
3020460	measurement value during day -30 through -1 days relative to index: C reactive protein [Mass/volume] in Serum or Plasma (milligram per deciliter)	0.00364337	0.123007
21600409	drug_era group during day -90 through -1 days relative to index: ANTIADRENERGIC AGENTS, PERIPHERALLY ACTING	0.00348728	0.062351
4179823	condition_era group during day -90 through -1 days relative to index: Laceration of head	0.00342118	0.0682105
4111709	condition_era group during day -90 through -1 days relative to index: Non-traumatic subdural hemorrhage	0.00332812	0.0244954
3003540	measurement during day -30 through -1 days relative to index: Lymphocytes/100 leukocytes in Body fluid by Manual count	0.00330912	0.124445
4092747	condition_era group during day -90 through -1 days relative to index: Cerebral degeneration presenting primarily with dementia	0.0032781	0.112568
4023986	condition_era group during day -90 through -1 days relative to index: Organic mental disorder of unknown etiology	0.00313781	0.0710623
21604390	drug_era group during day -90 through -1 days relative to index: ANTIEPILEPTICS	0.00308498	0.204118
4312288	condition_era group during day -90 through -1 days relative to index: Secondary malignant neoplasm of central nervous system	0.00304022	0.166686
443419	condition_era group during day -90 through -1 days relative to index: Laceration - injury	0.00292233	0.0789859
4332246	condition_era group during day -90 through -1 days relative to index: Aneurysm	0.00290317	-0.285968
1343039	drug_era group during day -90 through -1 days relative to index: triptorelin	0.00288874	-0.00480715
4010658	condition_era group during day -90 through -1 days relative to index: Difficulty passing urine	0.00288488	0.0684455
19042778	drug_era group during day -90 through -1 days relative to index: triflusal	0.00271945	0.05674
4028070	condition_era group during day -90 through -1 days relative to index: Infectious disease of central nervous system	0.00270578	0.0442012
3018081	measurement during day -30 through -1 days relative to index: Beta-2-Microglobulin [Mass/volume] in Urine	0.0027018	0.0366597
3006906	measurement value during day -30 through -1 days relative to index: Calcium [Mass/volume] in Serum or Plasma (milligram per deciliter)	0.00260645	-0.00105984
1363053	drug_era group during day -90 through -1 days relative to index: doxazosin	0.00255491	0.062351
3004249	measurement value during day -30 through -1 days relative to index: Systolic blood pressure (millimeter mercury column)	0.00251224	0.134012
4313083	condition_era group during day -90 through -1 days relative to index: Secondary malignant neoplasm of head	0.00248411	0.162918
4102133	condition_era group during day -90 through -1 days relative to index: Transitional cell carcinoma of ureter	0.00244568	-0.0102828
21603060	drug_era group during day -90 through -1 days relative to index: Other antibacterials	0.00241194	0.039516
4140090	condition_era group during day -90 through -1 days relative to index: Parkinsonism	0.00241084	0.12899
43021868	condition_era group during day -90 through -1 days relative to index: Aneurysm of peripheral artery	0.00237613	-0.284194
373995	condition_era group during day -90 through -1 days relative to index: Delirium	0.00216609	0.0714217
735979	drug_era group during day -90 through -1 days relative to index: risperidone	0.00214882	0.0753613
791967	drug_era group during day -90 through -1 days relative to index: lorazepam	0.00208313	0.129977
3018677	measurement value during day -30 through -1 days relative to index: aPTT in Platelet poor plasma by Coagulation assay (second)	0.00202049	0.0503678
3049187	measurement during day -30 through -1 days relative to index: Glomerular filtration rate/1.73 sq M.predicted among non-blacks [Volume Rate/Area] in Serum, Plasma or Blood by Creatinine-based formula (MDRD)	0.00190083	0.0831493
44816672	measurement value during day -30 through -1 days relative to index: Glucose [Mass/volume] in Serum, Plasma or Blood (milligram per deciliter)	0.00187791	-0.101192
73302	condition_era group during day -90 through -1 days relative to index: Curvature of spine	0.00180962	-0.00111212
4024707	condition_era group during day -90 through -1 days relative to index: Perception AND/OR perception disturbance	0.00175989	0.0218806
4049957	condition_era group during day -90 through -1 days relative to index: Open wound of face	0.00175686	0.0465133
40240664	drug_era group during day -90 through -1 days relative to index: indacaterol	0.00168611	0.0303373
4312290	condition_era group during day -90 through -1 days relative to index: Secondary malignant neoplasm of cerebral meninges	0.00152249	0.105129
3032292	measurement during day -30 through -1 days relative to index: Passive range of motion panel Quantitative	0.00149941	0.0477923
3024929	measurement value during day -30 through -1 days relative to index: Platelets [#/volume] in Blood by Automated count (thousand per microliter)	0.00144371	0.00548619
73754	condition_era group during day -90 through -1 days relative to index: Restless legs	0.00132661	-0.000785932
256451	condition_era group during day -90 through -1 days relative to index: Bronchitis	0.00132626	0.0401393
312336	condition_era group during day -90 through -1 days relative to index: Arterial aneurysm	0.00118389	-0.284696
4087640	condition_era group during day -90 through -1 days relative to index: Distention of blood vessel	0.00111727	-0.277229
200528	condition_era group during day -90 through -1 days relative to index: Ascites	0.00108138	0.0796632
443605	condition_era group during day -90 through -1 days relative to index: Vascular dementia	0.00104329	0.021084
766529	drug_era group during day -90 through -1 days relative to index: haloperidol	0.000914882	0.113605
21604490	drug_era group during day -90 through -1 days relative to index: ANTIPSYCHOTICS	0.000836156	0.194875
3010910	measurement during day -30 through -1 days relative to index: Erythrocytes [#/volume] in Body fluid	0.000757552	0.142668
4043738	condition_era group during day -90 through -1 days relative to index: Hydrocephalus	0.000756343	0.106011
319844	condition_era group during day -90 through -1 days relative to index: Acute ischemic heart disease	0.000676491	0.00247043
312327	condition_era group during day -90 through -1 days relative to index: Acute myocardial infarction	0.000519668	0.00316576
19087394	drug_era group during day -90 through -1 days relative to index: lacosamide	0.000465701	0.0898981
